# Supplementary material for: Molecular basis for inner kinetochore configuration through RWD domain–peptide interactions
Source: EMBO J. 2017 Oct 18;36(23):3458–82. doi: 10.15252/embj.201796636 (PMC5709738; doi:10.15252/embj.201796636)
Supplement: Supplementary file 7 — Table EV5 [file EMBJ-36-3458-s007.xlsx]

## Sheet: Sheet1
Table EV5: List of plasmids used in our study
Plasmid identifier	Construct description	Plasmid backbone	Antibiotic resistance	Organism origin	Reference
FS_90	K. lactis His-Mcm21--Ctf19	pET3aTR His6	Ampicillin	K. lactis	our study
FS_91	K. lactis His-Mcm21--Ctf19--Okp1--Ame1	pET3aTR His6	Ampicillin	K. lactis	our study
FS_119	K. lactis His-Mcm21_108–293--Ctf19_107–270--Okp1--Ame1	pET3aTR His6	Ampicillin	K. lactis	our study
FS_130	K. lactis His-Nkp1--Nkp2	pET3aTR His6	Ampicillin	K. lactis	our study
FS_145	K. lactis His-Mcm21_108–293--Ctf19_107–270--Okp1_106–336--Ame1_1–252	pET3aTR His6	Ampicillin	K. lactis	our study
FS_146	K. lactis His-Mcm21_108–293--Ctf19_107–270--Okp1_106–308--Ame1_1–252	pET3aTR His6	Ampicillin	K. lactis	our study
FS_147	K. lactis His-Mcm21_108–293--Ctf19_107–270--Okp1_123–336--Ame1_1–252	pET3aTR His6	Ampicillin	K. lactis	our study
FS_148	K. lactis His-Mcm21_108–293--Ctf19_107–270--Okp1_123–308--Ame1_1–252	pET3aTR His6	Ampicillin	K. lactis	our study
FS_149	K. lactis His-Mcm21_108–293--Ctf19_107–270--Okp1_106–336--Ame1_98–225	pET3aTR His6	Ampicillin	K. lactis	our study
FS_150	K. lactis His-Mcm21_108–293--Ctf19_107–270--Okp1_106–336--Ame1_1–225	pET3aTR His6	Ampicillin	K. lactis	our study
FS_151	K. lactis His-Mcm21_108–293--Ctf19_107–270--Okp1_106–336--Ame1_114–252	pET3aTR His6	Ampicillin	K. lactis	our study
FS_152	K. lactis His-Mcm21_108–293--Ctf19_107–270--Okp1_106–336--Ame1_102–252	pET3aTR His6	Ampicillin	K. lactis	our study
FS_153	K. lactis His-Mcm21_108–293--Ctf19_107–270--Okp1_123–308--Ame1_102–252	pET3aTR His6	Ampicillin	K. lactis	our study
FS_154	K. lactis His-Mcm21_108–293--Ctf19_107–270--Okp1_123–308--Ame1_98–225	pET3aTR His6	Ampicillin	K. lactis	our study
FS_155	K. lactis His-Mcm21_108–293--Ctf19_107–270--Okp1_106–336--Ame1_1–260	pET3aTR His6	Ampicillin	K. lactis	our study
FS_156	K. lactis His-Mcm21_108–293--Ctf19_107–270--Okp1_106–308--Ame1_1–260	pET3aTR His6	Ampicillin	K. lactis	our study
FS_157	K. lactis His-Mcm21_108–293--Ctf19_107–270--Okp1_123–308--Ame1_1–260	pET3aTR His6	Ampicillin	K. lactis	our study
FS_158	K. lactis His-Mcm21_108–293--Ctf19_107–270--Okp1_123–336--Ame1_1–260	pET3aTR His6	Ampicillin	K. lactis	our study
FS_174	S. cerevisiae His-Nkp1--Nkp2	pET3aTR His6	Ampicillin	S. cerevisiae	our study
FS_175	S. cerevisiae Chl4 IVT plasmid (from Stephen Hinshaw)	pET3aTR His6 IVT	Ampicillin	S. cerevisiae	Hinshaw SM et al., Cell Reports, 2013
FS_176	S. cerevisiae Chl4_1–304 IVT plasmid (from Stephen Hinshaw)	pET3aTR His6 IVT	Ampicillin	S. cerevisiae	Hinshaw SM et al., Cell Reports, 2013
FS_177	S. cerevisiae Chl4_304-458 IVT plasmid (from Stephen Hinshaw)	pET3aTR His6 IVT	Ampicillin	S. cerevisiae	Hinshaw SM et al., Cell Reports, 2013
FS_187	K. lactis His-Nkp1_31–210--Nkp2_1–132	pET3aTR His6	Ampicillin	K. lactis	our study
FS_188	K. lactis His-Okp1_106–336--Ame1_1–252	pET3aTR His6	Ampicillin	K. lactis	our study
FS_189	K. lactis His-Okp1_123–308--Ame1_1–252	pET3aTR His6	Ampicillin	K. lactis	our study
FS_190	K. lactis His-Okp1_106–336--Ame1_98–225	pET3aTR His6	Ampicillin	K. lactis	our study
FS_191	K. lactis His-Okp1_106–336--Ame1_114–252	pET3aTR His6	Ampicillin	K. lactis	our study
FS_192	K. lactis His-Okp1_106–336--Ame1_102–252	pET3aTR His6	Ampicillin	K. lactis	our study
FS_193	K. lactis His-Okp1_123–308--Ame1_102–252	pET3aTR His6	Ampicillin	K. lactis	our study
FS_194	K. lactis His-Okp1_123–308--Ame1_98–225	pET3aTR His6	Ampicillin	K. lactis	our study
FS_195	K. lactis His-Okp1_106–336--Ame1_1–260	pET3aTR His6	Ampicillin	K. lactis	our study
FS_196	K. lactis His-Okp1_106–308--Ame1_1–260	pET3aTR His6	Ampicillin	K. lactis	our study
FS_197	K. lactis His-Okp1_123–336--Ame1_1–260	pET3aTR His6	Ampicillin	K. lactis	our study
FS_198	K. lactis His-Mcm21_108–293--Ctf19_107–270--Okp1_106–336	pET3aTR His6	Ampicillin	K. lactis	our study
FS_199	K. lactis His-Mcm21_108–293--Ctf19_107–270--Okp1_123–336	pET3aTR His6	Ampicillin	K. lactis	our study
FS_200	K. lactis His-Mcm21_108–293--Ctf19_107–270--Okp1_123–308	pET3aTR His6	Ampicillin	K. lactis	our study
FS_201	K. lactis His-Mcm21_108–293--Ctf19_107–270--Okp1_106–308	pET3aTR His6	Ampicillin	K. lactis	our study
FS_203	S. cerevisiae His-Chl4--His-Iml3 (from Stephen Hinshaw)	pET3aTR His6	Ampicillin	S. cerevisiae	Hinshaw SM. et al., Cell Reports, 2013
FS_206	K. lactis His-Nkp1_13–210--Nkp2_1–143	pET3aTR His6	Ampicillin	K. lactis	our study
FS_207	K. lactis His-Mcm21_108–293--Ctf19_107–270--Okp1_229–383	pET3aTR His6	Ampicillin	K. lactis	our study
FS_208	K. lactis His-Mcm21_108–293--Ctf19_107–270--Okp1_229–336	pET3aTR His6	Ampicillin	K. lactis	our study
FS_221	K. lactis His-Mcm21_108–293--Ctf19_107–270--Okp1_295–360	pET3aTR His6	Ampicillin	K. lactis	our study
FS_222	K. lactis His-Mcm21_108–293--Ctf19_107–270--Okp1_295–383	pET3aTR His6	Ampicillin	K. lactis	our study
FS_239	K. lactis His-Mcm21_108–293--Ctf19_107–270	pET3aTR His6	Ampicillin	K. lactis	our study
FS_241	S. cerevisiae Okp1 with C-terminal 6×flag tag, in pRS305 E-coli-S.cerevisiae shuttle plasmid (with Leucine marker)	pRS305	Ampicillin	S. cerevisiae	our study
FS_247	S. cerevisiae Okp1_cmΔ variant; Okp1 without residues 325–337 with C-terminal 6×flag tag, in pRS305 E-coli-S.cerevisiae shuttle plasmid (with Leucine marker)	pRS305	Ampicillin	S. cerevisiae	our study
FS_248	K. lactis Mcm21-Ctf19-Okp1-Ame1 variant polycistron with Okp1_cmΔ; Okp1 variant without residues 322–334	pET3aTR His6	Ampicillin	K. lactis	our study
FS_268	S. cerevisiae Okp1_nnΔ variant with C-terminal 6×flag tag, in pRS305 E-coli-S.cerevisiae shuttle plasmid (with Leu2 marker); Okp1 variant without residues 353–400 (Okp1 segment 3); with NheI restriction-enzyme site	pRS305	Ampicillin	S. cerevisiae	our study
FS_269	S. cerevisiae Okp1 variant with C-terminal 6×flag tag, in pRS305 E-coli-S.cerevisiae shuttle plasmid (with Leu2 marker); Okp1 variant without residues 236–265 (Okp1 segment 2); with NheI restriction-enzyme site	pRS305	Ampicillin	S. cerevisiae	our study
FS_270	S. cerevisiae Okp1 variant with C-terminal 6×flag tag, in pRS305 E-coli-S.cerevisiae shuttle plasmid (with Leu2 marker); Okp1 variant without residues 162–189 (Okp1 core); with NheI restriction-enzyme site	pRS305	Ampicillin	S. cerevisiae	our study
FS_273	S. cerevisiae Okp1_cmΔnnΔ with C-terminal 6×flag tag, in pRS305 E-coli-S.cerevisiae shuttle plasmid (with Leu2 marker); Okp1 variant without residues 325–337 (Ctf19-Mcm21 binding motif) and without residues 353–400 (Okp1 segment 3); with NheI restriction-enzyme site	pRS305	Ampicillin	S. cerevisiae	our study
pKS913.11	S. cerevisiae Mcm21--Ctf19--His-Ame1--Okp1	pST39	Ampicillin	S. cerevisiae	our study
pMK198	BYP7434, OsTIR1 ubiquitin ligase under galactose promoter (codon optimized for S. cerevisiae). Integrates at Ura3-53 locus, after digestion with StuI.		Ampicillin	O. sativa	Kubota T. et al., Mol. Cell, 2013
pSW900	S. cerevisiae Okp1--Ame1-His	pST39	Ampicillin	S. cerevisiae	Hornung P. et al., JCB, 2014
