# Supplementary material for: Molecular basis for inner kinetochore configuration through RWD domain–peptide interactions
Source: EMBO J. 2017 Oct 18;36(23):3458–82. doi: 10.15252/embj.201796636 (PMC5709738; doi:10.15252/embj.201796636)
Supplement: Supplementary file 8 — Table EV6 [file EMBJ-36-3458-s008.xlsx]

## Sheet: Sheet1
Table EV6: List of S. cerevisiae clones used in our study
Identifier	S. cerevisiae clone description	Genotype	Reference
DDY55	S288C based haploid mating type tester clone, mating type a	MATa his1	Laboratory of Prof. David Drubin (University of California, Berkeley)
DDY56	S288C based haploid mating type tester clone, mating type alpha	MATalpha his1	Laboratory of Prof. David Drubin (University of California, Berkeley)
DDY902	S288C based haploid standard laboratory background-clone, mating type a	MATa ade2-1 his3Δ200 leu2-3,112 ura3-52	Laboratory of Prof. David Drubin (University of California, Berkeley)
DDY904	S288C based haploid standard laboratory background-clone, mating type alpha	MATalpha his3Δ200 leu2-3,112 lys2-801 ura3-52	Laboratory of Prof. David Drubin (University of California, Berkeley)
DDY1102	S288C based diploid standard laboratory background-clone (diploid)	MATa/alpha Ade2/ade2-1 his3Δ200/his3Δ200 leu2-3,112/leu2-3,112 Lys2/lys2-801 ura3-52/ura3-52	Laboratory of Prof. David Drubin (University of California, Berkeley)
DDY1502	Mad1Δ	MATa ade2-1 his3Δ200 leu2-3,112 ura3-52 mad1Δ::HIS3	Laboratory of Prof. David Drubin (University of California, Berkeley)
DDY1810	S288C based diploid standard laboratory background-clone (diploid) with gene mutants encoding some proteases	MATa leu2 pep4-3 prb1-1122 pre1-451 trp1-1 ura3-52	Laboratory of Prof. David Drubin (University of California, Berkeley)
SWY258 A	Chromosome V-GFP, mating type a	MATa his3Δ200 or his3-11,15 ura3-1::tetO×112::Ura3 chromosome V leu2-3,112::prom_ura3-tetR-GFP::LEU2	Laboratory of Prof. Stefan Westermann (University of Duisburg-Essen, Essen)
SWY622	Bub1-3×GFP Ndc80-RFP, W303 laboratory background clone	MATa ade2-1 Gal his3-11,15 leu2-3,112 psi+ trp1-1 ura3-1 bub1-3×GFP::kanMX6 Ndc80-RFP::TRP1	Laboratory of Dr Frank Uhlmann (The Francis Crick Institute, London)
SWY914	Cnn1Δ	MATalpha his3Δ200 leu2,3-112 lys2-801 ura3-52 cnn1Δ::kanMX6	Laboratory of Prof. Stefan Westermann (University of Duisburg-Essen, Essen)
SWY1077	Ndc80-13×myc	MATa ade2-1 his3Δ200 leu2-3,112 ura3-52 Ndc80-13×myc::HIS3	Laboratory of Prof. Stefan Westermann (University of Duisburg-Essen, Essen)
GPY75	Ctf3Δ, Ask1-tetR	MATa ade2-1 his3Δ200 ura3-52 leu2-3,112::Ask1-tetR::LEU2 ctf3Δ::HIS3	Pegköz AG. et al., Current Biology, 2016
GPY97	Mcm16-13×myc in DDY1810	MATa leu2 trp1 ura3-52 prb1-1122 pep4-3 pre1-451 Mcm16-13×myc::KanMX6	Pegköz AG. et al., Current Biology, 2016
FSY1	Ctf19/Ctf19Δ, heterozygous diploid	MATa/MATalpha Ade2/ade2-1 his3Δ200/his3Δ200 leu2-3,112/leu2-3,112 Lys2/lys2-801 ura3-52/ura3-52 ctf19Δ::HIS3/ctf19	our study
FSY3	Ctf19Δ, mating type a	MATa ade2-1 his3Δ200 leu2-3,112 ura3-52 ctf19Δ::HIS3	our study
FSY4	Ctf19Δ, mating type alpha	MATalpha his3Δ200 leu2-3,112 lys2-801 ura3-52 ctf19Δ::HIS3	our study
FSY5	Okp1/Okp1-6×flag, heterozygous diploid	MATa/MATalpha Ade2/ade2-1 his3Δ200/his3Δ200 leu2-3,112/leu2-3,112 Lys2/lys2-801, ura3-52/ura3-52 Okp1/Okp1Δ::Okp1-6×flag::LEU2	our study
FSY7	Okp1-6×flag, mating type a	MATa ade2-1 his3Δ200 leu2-3,112 ura3-52 Okp1Δ::Okp1-6×flag::LEU2	our study
FSY8	Okp1-6×flag, mating type alpha	MATalpha his3Δ200 leu2-3,112 lys2-801, ura3-52 Okp1Δ::Okp1-6×flag::LEU2	our study
FSY19	Okp1_cmΔ-6×flag mutant, Okp1 variant without residues 325–337, mating type a	MATa ade2-1 his3Δ200 leu2-3,112 ura3-52 Okp1Δ::Okp1Δ325–337-6×flag::LEU2	our study
FSY20	Okp1_cmΔ-6×flag mutant, Okp1 variant without residues 325–337, mating type alpha	MATalpha his3Δ200 leu2-3,112 lys2-801 ura3-52 Okp1Δ::Okp1Δ325–337-6×flag::LEU2	our study
FSY36	Okp1-6×flag, Ctf19-4×myc	MATalpha his3Δ200 leu2-3,112 lys2-801 ura3-52 ctf19-4×myc::kanMX6 Okp1Δ::Okp1-6×flag::LEU2	our study
FSY38	Okp1_cmΔ-6×flag, Ctf19-4×myc, Okp1 variant without residues 325–337	MATalpha his3Δ200 leu2-3,112 lys2-801 ura3-52 ctf19-4×myc::kanMX6 Okp1Δ::Okp1Δ325–337-6×flag::LEU2	our study
FSY43	Okp1-6×flag, Ame1-GFP	MATalpha his3Δ200 leu2-3,112 lys2-801 ura3-52 Ame1-GFP::kanMX6 Okp1Δ::Okp1-6×flag::LEU2	our study
FSY45	Okp1-6×flag, Mif2-GFP	MATalpha his3Δ200 leu2-3,112 lys2-801 ura3-52 Mif2-GFP::kanMX6 Okp1Δ::Okp1-6×flag::LEU2	our study
FSY47	Okp1-6×flag, Chl4-GFP	MATalpha his3Δ200 leu2-3,112 lys2-801 ura3-52 chl4-GFP::kanMX6 Okp1Δ::Okp1-6×flag::LEU2	our study
FSY49	Okp1-6×flag, Ctf3-GFP	MATalpha his3Δ200 leu2-3,112 lys2-801 ura3-52 ctf3-GFP::kanMX6 Okp1Δ::Okp1-6×flag::LEU2	our study
FSY51	Okp1-6×flag, Iml3-GFP	MATalpha his3Δ200 leu2-3,112 lys2-801 ura3-52 iml3-GFP::kanMX6 Okp1Δ::Okp1-6×flag::LEU2	our study
FSY53	Okp1-6×flag, Mcm16-GFP	MATalpha his3Δ200 leu2-3,112 lys2-801 ura3-52 mcm16-GFP::kanMX6 Okp1Δ::Okp1-6×flag::LEU2	our study
FSY55	Okp1-6×flag, Mcm21-GFP	MATalpha his3Δ200 leu2-3,112 lys2-801 ura3-52 mcm21-GFP::kanMX6 Okp1Δ::Okp1-6×flag::LEU2	our study
FSY57	Okp1-6×flag, Mcm22-GFP	MATalpha his3Δ200 leu2-3,112 lys2-801 ura3-52 mcm22-GFP::kanMX6 Okp1Δ::Okp1-6×flag::LEU2	our study
FSY59	Okp1-6×flag, Cnn1-GFP	MATalpha his3Δ200 leu2-3,112 lys2-801 ura3-52 cnn1-GFP::kanMX6 Okp1Δ::Okp1-6×flag::LEU2	our study
FSY61	Okp1-6×flag, Nkp1-GFP	MATalpha his3Δ200 leu2-3,112 lys2-801 ura3-52 nkp1-GFP::kanMX6 Okp1Δ::Okp1-6×flag::LEU2	our study
FSY63	Okp1-6×flag, Nkp2-GFP	MATalpha his3Δ200 leu2-3,112 lys2-801 ura3-52 nkp2-GFP::kanMX6 Okp1Δ::Okp1-6×flag::LEU2	our study
FSY65	Okp1-6×flag, Wip1-GFP	MATalpha his3Δ200 leu2-3,112 lys2-801 ura3-52 wip1-GFP::kanMX6 Okp1Δ::Okp1-6×flag::LEU2	our study
FSY67	Okp1-6×flag, Mtw1-GFP	MATalpha his3Δ200 leu2-3,112 lys2-801 ura3-52 Mtw1-GFP::kanMX6 Okp1Δ::Okp1-6×flag::LEU2	our study
FSY69	Okp1-6×flag, Nnf1-GFP	MATalpha his3Δ200 leu2-3,112 lys2-801 ura3-52 Nnf1-GFP::kanMX6 Okp1Δ::Okp1-6×flag::LEU2	our study
FSY71	Okp1_cmΔ-6×flag, Ame1-GFP, Okp1 variant without residues 325–337	MATalpha his3Δ200 leu2-3,112 lys2-801 ura3-52 Ame1-GFP::kanMX6 Okp1Δ::Okp1Δ325–337-6×flag::LEU2	our study
FSY73	Okp1_cmΔ-6×flag, Mif2-GFP, Okp1 variant without residues 325–337	MATalpha his3Δ200 leu2-3,112 lys2-801 ura3-52 Mif2-GFP::kanMX6 Okp1Δ::Okp1Δ325–337-6×flag::LEU2	our study
FSY75	Okp1_cmΔ-6×flag, Chl4-GFP, Okp1 variant without residues 325–337	MATalpha his3Δ200 leu2-3,112 lys2-801 ura3-52 chl4-GFP::kanMX6 Okp1Δ::Okp1Δ325–337-6×flag::LEU2	our study
FSY77	Okp1_cmΔ-6×flag Ctf3-GFP, Okp1 variant without residues 325–337	MATalpha his3Δ200 leu2-3,112 lys2-801 ura3-52 ctf3-GFP::kanMX6 Okp1Δ::Okp1Δ325–337-6×flag::LEU2	our study
FSY79	Okp1_cmΔ-6×flag, Iml3-GFP, Okp1 variant without residues 325–337	MATalpha his3Δ200 leu2-3,112 lys2-801 ura3-52 iml3-GFP::kanMX6 Okp1Δ::Okp1Δ325–337-6×flag::LEU2	our study
FSY81	Okp1_cmΔ-6×flag, Mcm16-GFP, Okp1 variant without residues 325–337	MATalpha his3Δ200 leu2-3,112 lys2-801 ura3-52 mcm16-GFP::kanMX6 Okp1Δ::Okp1Δ325–337-6×flag::LEU2	our study
FSY83	Okp1_cmΔ-6×flag, Mcm21-GFP, Okp1 variant without residues 325–337	MATalpha his3Δ200 leu2-3,112 lys2-801 ura3-52 mcm21-GFP::kanMX6 Okp1Δ::Okp1Δ325–337-6×flag::LEU2	our study
FSY85	Okp1_cmΔ-6×flag, Mcm22-GFP, Okp1 variant without residues 325–337	MATalpha his3Δ200 leu2-3,112 lys2-801 ura3-52 mcm22-GFP::kanMX6 Okp1Δ::Okp1Δ325–337-6×flag::LEU2	our study
FSY87	Okp1_cmΔ-6×flagmutant Cnn1-GFP, Okp1 variant without residues 325–337	MATalpha his3Δ200 leu2-3,112 lys2-801 ura3-52 cnn1-GFP::kanMX6 Okp1Δ::Okp1Δ325–337-6×flag::LEU2	our study
FSY89	Okp1_cmΔ-6×flag, Nkp1-GFP, Okp1 variant without residues 325–337	MATalpha his3Δ200 leu2-3,112 lys2-801 ura3-52 nkp1-GFP::kanMX6 Okp1Δ::Okp1Δ325–337-6×flag::LEU2	our study
FSY91	Okp1_cmΔ-6×flag, Nkp2-GFP, Okp1 variant without residues 325–337	MATalpha his3Δ200 leu2-3,112 lys2-801 ura3-52 nkp2-GFP::kanMX6 Okp1Δ::Okp1Δ325–337-6×flag::LEU2	our study
FSY93	Okp1_cmΔ-6×flag, Wip1-GFP, Okp1 variant without residues 325–337	MATalpha his3Δ200 leu2-3,112 lys2-801 ura3-52 Okp1Δ::Okp1-6xflag::LEU2 Okp1Δ::Okp1Δ325–337-6×flag::LEU2	our study
FSY95	Okp1_cmΔ-6×flag, Mtw1-GFP, Okp1 variant without residues 325–337	MATalpha his3Δ200 leu2-3,112 lys2-801 ura3-52 Mtw1-GFP::kanMX6 Okp1Δ::Okp1Δ325–337-6×flag::LEU2	our study
FSY97	Okp1_cmΔ-6×flag, Nnf1-GFP, Okp1 variant without residues 325–337	MATalpha his3Δ200 leu2-3,112 lys2-801 ura3-52 Nnf1-GFP::kanMX6 Okp1Δ::Okp1Δ325–337-6×flag::LEU2	our study
FSY99	Okp1-6×flag, Cnn1Δ, mating type a	MATa ade2-1 his3Δ200 leu2-3,112 ura3-52 cnn1Δ::kanMX6 Okp1Δ::Okp1-6×flag::LEU2	our study
FSY100	Okp1-6×flag, Cnn1Δ, mating type alpha	MATalpha his3Δ200 leu2-3,112 lys2-801, ura3-52 cnn1Δ::kanMX6 Okp1Δ::Okp1-6×flag::LEU2	our study
FSY101	Okp1_cmΔ-6×flag, Cnn1Δ, Okp1 variant without residues 325–337, mating type a	MATa his3Δ200 leu2-3,112 ura3-52 cnn1Δ::kanMX6 Okp1Δ::Okp1Δ325–337-6×flag::LEU2	our study
FSY102	Okp1_cmΔ-6×flag, Cnn1Δ, Okp1 variant without residues 325–337, mating type alpha	MATalpha his3Δ200 leu2-3,112 lys2-801, ura3-52 cnn1Δ::kanMX6 Okp1Δ::Okp1Δ325–337-6×flag::LEU2	our study
FSY103	Okp1-6×flag, Ctf3Δ, Ask1-tetR, mating type a	MATa ade2-1 his3Δ200 leu2-3,11::ask1-tetR::LEU2 ura3-52 ctf3Δ::HIS3 Okp1Δ::Okp1-6×flag::LEU2	our study
FSY104	Okp1-6×flag, Ctf3Δ, Ask1-tetR, mating type alpha	MATalpha his3Δ200 leu2-3,11::ask1-tetR::LEU2 lys2-801 ura3-52 ctf3Δ::HIS3 Okp1Δ::Okp1-6×flag::LEU2	our study
FSY105	Okp1_cmΔ-6×flag, Ctf3Δ, Ask1-tetR, Okp1 variant without residues 325–337, mating type a	MATa ade2-1 his3Δ200 leu2-3,11::ask1-tetR::LEU2 lys2-801 ura3-52 ctf3Δ::HIS3 Okp1Δ::Okp1Δ325–337-6×flag::LEU2	our study
FSY106	Okp1_cmΔ-6×flag, Ctf3Δ, Ask1-tetR, Okp1 variant without residues 325–337, mating type alpha	MATalpha his3Δ200 leu2-3,11::ask1-tetR::LEU2 lys2-801 ura3-52 ctf3Δ::HIS3 Okp1Δ::Okp1Δ325–337-6×flag::LEU2	our study
FSY107	Okp1-6×flag, Chromosome V-GFP, mating type a	MATa his3Δ200 Okp1Δ::Okp1-6×flag::LEU2 ura3-1::tetO×112::URA3 leu2-3,112::prom_ura3-tetR-GFP::LEU2	our study
FSY108	Okp1-6×flag, Chromosome V-GFP, mating type alpha	MATalpha his3Δ200 lys2-801 Okp1Δ::Okp1-6×flag::LEU2 ura3-1::tetO×112::URA3 leu2-3,112::prom_ura3-tetR-GFP::LEU2	our study
FSY111	Okp1_cmΔ-6×flag, Chromosome V-GFP, Okp1 variant without residues 325–337, mating type a	MATa his3Δ200 Okp1Δ::Okp1Δ325–337-6×flag::LEU2 ura3-1::tetO×112::URA3 leu2-3,112::prom_ura3-tetR-GFP::LEU2	our study
FSY112	Okp1_cmΔ-6×flag, Chromosome V-GFP, Okp1 variant without residues 325–337, mating type alpha	MATalpha his3Δ200 Okp1Δ::Okp1Δ325–337-6xflag::LEU2 ura3-1::tetO×112::URA3 leu2-3,112::prom_ura3-tetR-GFP::LEU2	our study
FSY115	Okp1_cmΔ-6×flag, Mad1Δ, Okp1 variant without residues 325–337	MATalpha ade2-1 his3Δ200 leu2-3,112 ura3-52 lys2-801 mad1Δ::HIS3 Okp1Δ::Okp1Δ325–337-6×flag::LEU2	our study
FSY117	Okp1-6×flag, Mad1Δ, mating type a	MATa ade2-1 his3Δ200 leu2-3,112 ura3-52 mad1Δ::HIS3 Okp1Δ::Okp1-6×flag::LEU2	our study
FSY118	Okp1-6×flag, Mad1Δ, mating type alpha	MATalpha ade2-1 his3Δ200 leu2-3,112 ura3-52 lys2-801 mad1Δ::HIS3 Okp1Δ::Okp1-6×flag::LEU2	our study
FSY132	Okp1-6×flag, Ctf19-GFP, Nuf2-mCherry	MATalpha his3Δ200 leu2-3,112 lys2-801 ura3-52 ctf19-GFP::kanMX6 Nuf2-mCherry::HIS3 Okp1Δ::Okp1-6×flag::LEU2	our study
FSY134	Okp1_cmΔ-6×flag, Ctf19-GFP, Nuf2-mCherry, Okp1 variant without residues 325–337	MATalpha his3Δ200 leu2-3,112 lys2-801 ura3-52 ctf19-GFP::kanMX6 Nuf2-mCherry::HIS3 Okp1Δ::Okp1Δ325–337-6×flag::LEU2	our study
FSY136	Okp1-6×flag, Mcm21-GFP, Nuf2-mCherry	MATalpha his3Δ200 leu2-3,112 lys2-801 ura3-52 mcm21-GFP::kanMX6 Nuf2-mCherry::HIS3 Okp1Δ::Okp1-6×flag::LEU2	our study
FSY138	Okp1_cmΔ-6×flag, Mcm21-GFP, Nuf2-mCherry, Okp1 variant without residues 325–337	MATalpha his3Δ200 leu2-3,112 lys2-801 ura3-52 mcm21-GFP::kanMX6 Nuf2-mCherry::HIS3 Okp1Δ::Okp1Δ325–337-6×flag::LEU2	our study
FSY145	Okp1_cmΔ-6×flag, OsTIR1, Okp1 variant without residues 325–337	MATalpha his3Δ200 leu2-3,112 lys2-801 Okp1Δ::Okp1Δ325–337-6×flag::LEU2, ura3-52::OsTIR1::URA3	our study
FSY147	OsTIR1 in DDY902	MATa ade2-1 his3Δ200 leu2-3,112 ura3-52::OsTIR1::URA3	our study
FSY152	Okp1-6×flag, Mad1-aid-9×myc, OsTIR1, clone 2	MATalpha his3Δ200 leu2-3,112 lys2-801 mad1-aid-9×myc::kanMX6 Okp1Δ::Okp1-6×flag::LEU2 ura3-52::OsTIR1::URA3	our study
FSY153	Okp1-6×flag, Mad1-aid-9×myc, OsTIR1, clone 3	MATalpha his3Δ200 leu2-3,112 lys2-801 mad1-aid-9×myc::kanMX6 Okp1Δ::Okp1-6×flag::LEU2 ura3-52::OsTIR1::URA3	our study
FSY154	Okp1_cmΔ-6×flag, Mad1-aid-9×myc, OsTIR1, Okp1 variant without residues 325–337, clone 3.4	MATalpha his3Δ200 leu2-3,112 lys2-801 mad1-aid-9×myc::kanMX6 Okp1Δ::Okp1Δ325–337-6×flag::LEU2 ura3-52::OsTIR1::URA3	our study
FSY155	Okp1_cmΔ-6×flag, Mad1-aid-9×myc, OsTIR1, Okp1 variant without residues 325–337, clone 3.5	MATalpha his3Δ200 leu2-3,112 lys2-801 mad1-aid-9×myc::kanMX6 Okp1Δ::Okp1Δ325–337-6×flag::LEU2 ura3-52::OsTIR1::URA3	our study
FSY160	Okp1-6×flag, Bub1-3×GFP, Ndc80-RFP	MATalpha ade2-1 his3Δ200 leu2-3,112 lys2-801 ura3-52 Ndc80-RFP::TRP1 Okp1Δ::Okp1-6×flag::LEU2 bub1-3×GFP::kanMX6	our study
FSY181	Okp1_cmΔ-6×flag, Bub1-3×GFP, Okp1 variant without residues 325–337	MATalpha ade2-1 his3Δ200 leu2-3,112 lys2-801 ura3-52 bub1-3×GFP::kanMX6 Okp1Δ::Okp1Δ325–337-6×flag::LEU2	our study
FSY189	Okp1-6×flag/Okp1-6×flag, homozygous diploid	MATa/MATalpha Ade2/ade2-1 his3Δ200/his3Δ200 leu2-3,112/leu2-3,112 Lys2/lys2-801, ura3-52/ura3-52 Okp1Δ::Okp1-6×flag::LEU2/Okp1Δ::Okp1-6×flag::LEU2	our study
FSY190	Okp1_cmΔ-6×flag/Okp1_cmΔ-6×flag, Okp1 variant without residues 325–337, homozygous diploid	MATa/MATalpha Ade2/ade2-1 his3Δ200/his3Δ200 leu2-3,112/leu2-3,112 Lys2/lys2-801, ura3-52/ura3-52 Okp1Δ::Okp1Δ325–337-6×flag::LEU2/Okp1Δ::Okp1Δ325–337-6×flag::LEU2	our study
FSY216	Ctf19Δ/Ctf19Δ, homozygous diploid	MATa/MATalpha Ade2/ade2-1 his3Δ200/his3Δ200 leu2-3,112/leu2-3,112 Lys2/lys2-801, ura3-52/ura3-52 ctf19Δ::HIS3/ctf19Δ::HIS3	our study
FSY246	Okp1-6×flag, Mcm16-13×myc	MATa his3Δ200 leu2-3,112 ura3-52 (presence of prb1-1122 pep4-3 pre1-451 possible) mcm16-13×myc::kanMX6 Okp1Δ::Okp1-6×flag::LEU2	our study
FSY251	Okp1_cmΔ-6×flag, Mcm16-13×myc, Okp1 variant without residues 325–337	MATa leu2-3,112 lys2-801 trp1 ura3-52 (presence of prb1-1122 pep4-3 pre1-451 possible) mcm16-13×myc::kanMX6 Okp1Δ::Okp1Δ325–337-6×flag::LEU2	our study
FSY254	Okp1/Okp1_nnΔ-6×flag, Okp1 variant without residues 353–400, heterozygous diploid	MATa/MATalpha Ade2/ade2-1 his3Δ200/his3Δ200 leu2-3,112/leu2-3,112 Lys2/lys2-801 ura3-52/ura3-52 Okp1/Okp1Δ::Okp1_Δ353–400-6×flag::LEU2	our study
FSY256	Okp1_nnΔ-6×flag mutant, Okp1 variant without residues 353–400, mating type a	MATa ade2-1 his3Δ200 leu2-3,112 ura3-52 Okp1Δ::Okp1Δ353–400-6×flag::LEU2	our study
FSY257	Okp1_nnΔ-6×flag mutant, Okp1 variant without residues 353–400, mating type alpha	MATalpha his3Δ200 leu2-3,112 lys2-801 ura3-52 Okp1Δ::Okp1Δ353–400-6×flag::LEU2	our study
FSY261	Mcm16-13×myc	MATa leu2-3,112 lys2-801 trp1 ura3-52 (presence of prb1-1122 pep4-3 pre1-451 possible) mcm16-13×myc::kanMX6	our study
FSY266	Ctf19/Ctf19_1–954Δ, partial Ctf19 gene removal of bp 1–954, heterozygous diploid	MATa/MATalpha Ade2/ade2-1 his3Δ200/his3Δ200 leu2-3,112/leu2-3,112 Lys2/lys2-801 ura3-52/ura3-52 ctf19/ctf19_1–954Δ::HIS3	our study
FSY268	Ctf19_1–954Δ, partial Ctf19 gene removal of bp 1–954, mating type a	MATa ade2-1 his3Δ200 leu2-3,112 ura3-52 ctf19_1–954Δ::HIS3	our study
FSY269	Ctf19_1–954Δ, partial Ctf19 gene removal of bp 1–954, mating type alpha	MATalpha his3Δ200 leu2-3,112 lys2-801 ura3-52 ctf19_1–954Δ::HIS3	our study
FSY270	Okp1/Okp1_cmΔnnΔ-6×flag, Okp1 variant without residues 325–337 and without residues 353–400, heterozygous diploid	MATa/MATalpha Ade2/ade2-1 his3Δ200/his3Δ200 leu2-3,112/leu2-3,112 Lys2/lys2-801 ura3-52/ura3-52 Okp1/Okp1Δ::Okp1Δ325–337-Δ353–400-6×flag::LEU2	our study
FSY272	Okp1_cmΔnnΔ-6×flag, Okp1 variant without residues 325–337 and without residues 353–400, mating type a	MATa ade2-1 his3Δ200 leu2-3,112 ura3-52 Okp1Δ::Okp1Δ325–337-Δ353–400-6×flag::LEU2	our study
FSY273	Okp1_cmΔnnΔ-6×flag, Okp1 variant without residues 325–337 and without residues 353–400, mating type alpha	MATalpha his3Δ200 leu2-3,112 lys2-801 ura3-52 Okp1Δ::Okp1Δ325–337Δ353–400-6×flag::LEU2	our study
FSY274	Okp1_cmΔnnΔ-6×flag/Okp1_cmΔnnΔ-6×flag, Okp1 variant without residues 325–337 and without residues 353–400, homozygous diploid	MATa/MATalpha Ade2/ade2-1 his3Δ200/his3Δ200 leu2-3,112/leu2-3,112 Lys2/lys2-801, ura3-52/ura3-52 Okp1Δ::Okp1Δ325–337Δ353–400-6×flag::LEU2/Okp1Δ::Okp1Δ325–337Δ353–400-6×flag::LEU2	our study
FSY288	Okp1_nnΔ-6×flag, Nkp1-GFP, Okp1 variant without residues 353–400	MATalpha his3Δ200 leu2-3,112 lys2-801 ura3-52 nkp1-GFP::kanMX Okp1Δ::Okp1Δ353–400-6×flag::LEU2	our study
FSY289	Ctf19_1–954Δ/Ctf19_1–954Δ, homozygous diploid	MATa/MATalpha Ade2/ade2-1 his3Δ200/his3Δ200 leu2-3,112/leu2-3,112 Lys2/lys2-801, ura3-52/ura3-52 ctf19_1–954Δ::HIS3/ctf19_1–954Δ::HIS3	our study
FSY291	Okp1_nnΔ-6×flag, Nkp2-GFP, Okp1 variant without residues 353–400	MATalpha his3Δ200 leu2-3,112 lys2-801 ura3-52 nkp2-GFP::kanMX Okp1Δ::Okp1Δ353–400-6×flag::LEU2	our study
FSY293	Okp1/Okp1-6×flag mutant lacking coding region for residues 236–265 (Okp1 segment 2), heterozygous diploid	MATa/MATalpha Ade2/ade2-1 his3Δ200/his3Δ200 leu2-3,112/leu2-3,112 Lys2/lys2-801 ura3-52/ura3-52 Okp1/Okp1Δ::Okp1Δ236–265-6×flag::LEU2	our study
FSY294	Okp1/Okp1-6×flag mutant lacking coding region for residues 162–189 (Okp1 core), heterozygous diploid	MATa/MATalpha Ade2/ade2-1 his3Δ200/his3Δ200 leu2-3,112/leu2-3,112 Lys2/lys2-801 ura3-52/ura3-52 Okp1/Okp1Δ::Okp1Δ162–189-6×flag::LEU2	our study
	List of S. cerevisiae clones used in our : List of S. cerevisiae clones used in our study
