# Supplementary material for: Molecular basis for inner kinetochore configuration through RWD domain–peptide interactions
Source: EMBO J. 2017 Oct 18;36(23):3458–82. doi: 10.15252/embj.201796636 (PMC5709738; doi:10.15252/embj.201796636)
Supplement: Supplementary file 9 — Movie EV1 [file EMBJ-36-3458-s009.zip]

Archive with 5 entries (4 files):
- schmitz_mov.mov
- __MACOSX/
- __MACOSX/._schmitz_mov.mov
- schmitz_movleg.docx
- __MACOSX/._schmitz_movleg.docx
