# Supplementary material for: Molecular basis for inner kinetochore configuration through RWD domain–peptide interactions
Source: EMBO J. 2017 Oct 18;36(23):3458–82. doi: 10.15252/embj.201796636 (PMC5709738; doi:10.15252/embj.201796636)
Supplement: Supplementary file 10 — Source Data for Appendix [file EMBJ-36-3458-s015.zip]

Archive with 30 entries (21 files):
- emboj-2017_96636R-source_data_for_expanded_view_and_appendix/
- emboj-2017_96636R-source_data_for_expanded_view_and_appendix/.DS_Store
- __MACOSX/
- __MACOSX/emboj-2017_96636R-source_data_for_expanded_view_and_appendix/
- __MACOSX/emboj-2017_96636R-source_data_for_expanded_view_and_appendix/._.DS_Store
- emboj-2017_96636R-source_data_for_expanded_view_and_appendix/legend-to-files_README.docx
- __MACOSX/emboj-2017_96636R-source_data_for_expanded_view_and_appendix/._legend-to-files_README.docx
- emboj-2017_96636R-source_data_for_expanded_view_and_appendix/SourceData_for_FigS3AB/
- emboj-2017_96636R-source_data_for_expanded_view_and_appendix/SourceData_for_FigS3AB/.DS_Store
- __MACOSX/emboj-2017_96636R-source_data_for_expanded_view_and_appendix/SourceData_for_FigS3AB/
- __MACOSX/emboj-2017_96636R-source_data_for_expanded_view_and_appendix/SourceData_for_FigS3AB/._.DS_Store
- emboj-2017_96636R-source_data_for_expanded_view_and_appendix/SourceData_for_FigS3AB/source-data_FigS3A.xlsx
- __MACOSX/emboj-2017_96636R-source_data_for_expanded_view_and_appendix/SourceData_for_FigS3AB/._source-data_FigS3A.xlsx
- emboj-2017_96636R-source_data_for_expanded_view_and_appendix/SourceData_for_FigS3AB/source-data_FigS3B.xlsx
- __MACOSX/emboj-2017_96636R-source_data_for_expanded_view_and_appendix/SourceData_for_FigS3AB/._source-data_FigS3B.xlsx
- __MACOSX/emboj-2017_96636R-source_data_for_expanded_view_and_appendix/._SourceData_for_FigS3AB
- emboj-2017_96636R-source_data_for_expanded_view_and_appendix/SourceData_for_FigS5E/
- emboj-2017_96636R-source_data_for_expanded_view_and_appendix/SourceData_for_FigS5E/.DS_Store
- __MACOSX/emboj-2017_96636R-source_data_for_expanded_view_and_appendix/SourceData_for_FigS5E/
- __MACOSX/emboj-2017_96636R-source_data_for_expanded_view_and_appendix/SourceData_for_FigS5E/._.DS_Store
- emboj-2017_96636R-source_data_for_expanded_view_and_appendix/SourceData_for_FigS5E/source-data_FigS5E.xlsx
- __MACOSX/emboj-2017_96636R-source_data_for_expanded_view_and_appendix/SourceData_for_FigS5E/._source-data_FigS5E.xlsx
- __MACOSX/emboj-2017_96636R-source_data_for_expanded_view_and_appendix/._SourceData_for_FigS5E
- emboj-2017_96636R-source_data_for_expanded_view_and_appendix/SourceData_for_FigS6AB/
- emboj-2017_96636R-source_data_for_expanded_view_and_appendix/SourceData_for_FigS6AB/source-data_FigS6A.xlsx
- __MACOSX/emboj-2017_96636R-source_data_for_expanded_view_and_appendix/SourceData_for_FigS6AB/
- __MACOSX/emboj-2017_96636R-source_data_for_expanded_view_and_appendix/SourceData_for_FigS6AB/._source-data_FigS6A.xlsx
- emboj-2017_96636R-source_data_for_expanded_view_and_appendix/SourceData_for_FigS6AB/source-data_FigS6B.xlsx
- __MACOSX/emboj-2017_96636R-source_data_for_expanded_view_and_appendix/SourceData_for_FigS6AB/._source-data_FigS6B.xlsx
- __MACOSX/emboj-2017_96636R-source_data_for_expanded_view_and_appendix/._SourceData_for_FigS6AB
