# Supplementary material for: Molecular basis for inner kinetochore configuration through RWD domain–peptide interactions
Source: EMBO J. 2017 Oct 18;36(23):3458–82. doi: 10.15252/embj.201796636 (PMC5709738; doi:10.15252/embj.201796636)
Supplement: Supplementary file 10 — Source Data for Appendix [file EMBJ-36-3458-s015.zip › emboj-2017_96636R-source_data_for_expanded_view_and_appendix/SourceData_for_FigS3AB/source-data_FigS3B.xlsx]

## Sheet: legend
			Legend to Exel sheets
			COMA 10 sec: deuterium-exchange of Mcm21 in COMA after 10 sec of incubation with deuterium
			COMA 1 min: deuterium-exchange of Mcm21 in COMA after 1 min of incubation with deuterium
			COMA 20 min: deuterium-exchange of Mcm21 in COMA after 20 min of incubation with deuterium
			COMA-NN 10 sec: deuterium-exchange of Mcm21 in COMA-Nkp1-Nkp2 after 10 sec of incubation with deuterium
			COMA-NN 1 min: deuterium-exchange of Mcm21 in COMA-Nkp1-Nkp2 after 1 min of incubation with deuterium
			COMA-NN 20 min: deuterium-exchange of Mcm21 in COMA-Nkp1-Nkp2 after 20 min of incubation with deuterium
			Legend to plot formatting in Excel sheets
			Row 3: Amino-acid residue numbering
			Row 4: One-letter coded amino-acid residue sequence
			Deuterium-exchanged peptides are coloured by deuterium exchange and plotted underneath the amino-acid sequence schematic (row 4)
				Deuterium exchange (%)
			0	25	50	75	100

## Sheet: COMA 10 sec
1	2	3	4	5	6	7	8	9	10	11	12	13	14	15	16	17	18	19	20	21	22	23	24	25	26	27	28	29	30	31	32	33	34	35	36	37	38	39	40	41	42	43	44	45	46	47	48	49	50
S	N	A	M	E	E	T	E	A	V	Q	Q	D	I	E	A	L	E	R	E	I	Q	T	I	K	I	Q	I	A	N	A	H	S	G	A	S	K	D	E	V	K	I	P	D	A	Y	K	Q	F	L
[truncated: 246 more columns]

## Sheet: COMA 1 min
1	2	3	4	5	6	7	8	9	10	11	12	13	14	15	16	17	18	19	20	21	22	23	24	25	26	27	28	29	30	31	32	33	34	35	36	37	38	39	40	41	42	43	44	45	46	47	48	49	50
S	N	A	M	E	E	T	E	A	V	Q	Q	D	I	E	A	L	E	R	E	I	Q	T	I	K	I	Q	I	A	N	A	H	S	G	A	S	K	D	E	V	K	I	P	D	A	Y	K	Q	F	L
[truncated: 246 more columns]

## Sheet: COMA 20 min
1	2	3	4	5	6	7	8	9	10	11	12	13	14	15	16	17	18	19	20	21	22	23	24	25	26	27	28	29	30	31	32	33	34	35	36	37	38	39	40	41	42	43	44	45	46	47	48	49	50
S	N	A	M	E	E	T	E	A	V	Q	Q	D	I	E	A	L	E	R	E	I	Q	T	I	K	I	Q	I	A	N	A	H	S	G	A	S	K	D	E	V	K	I	P	D	A	Y	K	Q	F	L
[truncated: 246 more columns]

## Sheet: COMA-NN 10 sec
1	2	3	4	5	6	7	8	9	10	11	12	13	14	15	16	17	18	19	20	21	22	23	24	25	26	27	28	29	30	31	32	33	34	35	36	37	38	39	40	41	42	43	44	45	46	47	48	49	50
S	N	A	M	E	E	T	E	A	V	Q	Q	D	I	E	A	L	E	R	E	I	Q	T	I	K	I	Q	I	A	N	A	H	S	G	A	S	K	D	E	V	K	I	P	D	A	Y	K	Q	F	L
[truncated: 246 more columns]

## Sheet: COMA-NN 1 min
1	2	3	4	5	6	7	8	9	10	11	12	13	14	15	16	17	18	19	20	21	22	23	24	25	26	27	28	29	30	31	32	33	34	35	36	37	38	39	40	41	42	43	44	45	46	47	48	49	50
S	N	A	M	E	E	T	E	A	V	Q	Q	D	I	E	A	L	E	R	E	I	Q	T	I	K	I	Q	I	A	N	A	H	S	G	A	S	K	D	E	V	K	I	P	D	A	Y	K	Q	F	L
[truncated: 246 more columns]

## Sheet: COMA-NN 20 min
1	2	3	4	5	6	7	8	9	10	11	12	13	14	15	16	17	18	19	20	21	22	23	24	25	26	27	28	29	30	31	32	33	34	35	36	37	38	39	40	41	42	43	44	45	46	47	48	49	50
S	N	A	M	E	E	T	E	A	V	Q	Q	D	I	E	A	L	E	R	E	I	Q	T	I	K	I	Q	I	A	N	A	H	S	G	A	S	K	D	E	V	K	I	P	D	A	Y	K	Q	F	L
[truncated: 246 more columns]
