# Supplementary material for: Molecular basis for inner kinetochore configuration through RWD domain–peptide interactions
Source: EMBO J. 2017 Oct 18;36(23):3458–82. doi: 10.15252/embj.201796636 (PMC5709738; doi:10.15252/embj.201796636)
Supplement: Supplementary file 12 — Source Data for Figure 3A [file EMBJ-36-3458-s010.xlsx]

## Sheet: legend
		Legend to Excel sheets
		Okp1 COMA 10 sec: deuterium-exchange of Okp1 in COMA after 10 sec of incubation with deuterium
		Okp1 COMA 1 min: deuterium-exchange of Okp1 in COMA after 1 min of incubation with deuterium
		Okp1 COMA 20 min: deuterium-exchange of Okp1 in COMA after 20 min of incubation with deuterium
		Okp1 COMA-NN 10 sec: deuterium-exchange of Okp1 in COMA-Nkp1-Nkp2 after 10 sec of incubation with deuterium
		Okp1 COMA-NN 1 min: deuterium-exchange of Okp1 in COMA-Nkp1-Nkp2 after 1 min of incubation with deuterium
		Okp1 COMA-NN 20 min: deuterium-exchange of Okp1 in COMA-Nkp1-Nkp2 after 20 min of incubation with deuterium
		Legend to plot formatting in Excel sheets
		Row 3: Amino-acid residue numbering
		Row 4: One-letter coded amino-acid residue sequence
		Deuterium-exchanged peptides are coloured by deuterium exchange and plotted underneath the amino-acid sequence schematic (row 4)
			Deuterium exchange (%)
		0	25	50	75	100

## Sheet: Okp1 COMA 10 sec
1	2	3	4	5	6	7	8	9	10	11	12	13	14	15	16	17	18	19	20	21	22	23	24	25	26	27	28	29	30	31	32	33	34	35	36	37	38	39	40	41	42	43	44	45	46	47	48	49	50
M	S	K	R	Y	L	D	D	V	L	S	P	D	T	G	T	S	D	S	D	S	S	I	E	N	L	N	A	D	N	Y	R	I	D	I	V	N	D	N	A	R	R	D	D	I	D	R	I	Q	S
[truncated: 333 more columns]

## Sheet: Okp1 COMA 1 min
1	2	3	4	5	6	7	8	9	10	11	12	13	14	15	16	17	18	19	20	21	22	23	24	25	26	27	28	29	30	31	32	33	34	35	36	37	38	39	40	41	42	43	44	45	46	47	48	49	50
M	S	K	R	Y	L	D	D	V	L	S	P	D	T	G	T	S	D	S	D	S	S	I	E	N	L	N	A	D	N	Y	R	I	D	I	V	N	D	N	A	R	R	D	D	I	D	R	I	Q	S
[truncated: 333 more columns]

## Sheet: Okp1 COMA 20 min
1	2	3	4	5	6	7	8	9	10	11	12	13	14	15	16	17	18	19	20	21	22	23	24	25	26	27	28	29	30	31	32	33	34	35	36	37	38	39	40	41	42	43	44	45	46	47	48	49	50
M	S	K	R	Y	L	D	D	V	L	S	P	D	T	G	T	S	D	S	D	S	S	I	E	N	L	N	A	D	N	Y	R	I	D	I	V	N	D	N	A	R	R	D	D	I	D	R	I	Q	S
[truncated: 333 more columns]

## Sheet: Okp1 COMA-NN 10 sec
1	2	3	4	5	6	7	8	9	10	11	12	13	14	15	16	17	18	19	20	21	22	23	24	25	26	27	28	29	30	31	32	33	34	35	36	37	38	39	40	41	42	43	44	45	46	47	48	49	50
M	S	K	R	Y	L	D	D	V	L	S	P	D	T	G	T	S	D	S	D	S	S	I	E	N	L	N	A	D	N	Y	R	I	D	I	V	N	D	N	A	R	R	D	D	I	D	R	I	Q	S
[truncated: 333 more columns]

## Sheet: Okp1 COMA-NN 1 min
1	2	3	4	5	6	7	8	9	10	11	12	13	14	15	16	17	18	19	20	21	22	23	24	25	26	27	28	29	30	31	32	33	34	35	36	37	38	39	40	41	42	43	44	45	46	47	48	49	50
M	S	K	R	Y	L	D	D	V	L	S	P	D	T	G	T	S	D	S	D	S	S	I	E	N	L	N	A	D	N	Y	R	I	D	I	V	N	D	N	A	R	R	D	D	I	D	R	I	Q	S
[truncated: 333 more columns]

## Sheet: Okp1 COMA-NN 20 min
1	2	3	4	5	6	7	8	9	10	11	12	13	14	15	16	17	18	19	20	21	22	23	24	25	26	27	28	29	30	31	32	33	34	35	36	37	38	39	40	41	42	43	44	45	46	47	48	49	50
M	S	K	R	Y	L	D	D	V	L	S	P	D	T	G	T	S	D	S	D	S	S	I	E	N	L	N	A	D	N	Y	R	I	D	I	V	N	D	N	A	R	R	D	D	I	D	R	I	Q	S
[truncated: 333 more columns]
