# Supplementary material for: Molecular basis for inner kinetochore configuration through RWD domain–peptide interactions
Source: EMBO J. 2017 Oct 18;36(23):3458–82. doi: 10.15252/embj.201796636 (PMC5709738; doi:10.15252/embj.201796636)
Supplement: Supplementary file 13 — Source Data for Figure 3B [file EMBJ-36-3458-s011.xlsx]

## Sheet: legend
			Legend to Excel sheets
			COMA 10 sec: deuterium-exchange of Ame1 in COMA after 10 sec of incubation with deuterium
			COMA 1 min: deuterium-exchange of Ame1 in COMA after 1 min of incubation with deuterium
			COMA 20 min: deuterium-exchange of Ame1 in COMA after 20 min of incubation with deuterium
			COMA-NN 10 sec: deuterium-exchange of Ame1 in COMA-Nkp1-Nkp2 after 10 sec of incubation with deuterium
			COMA-NN 1 min: deuterium-exchange of Ame1 in COMA-Nkp1-Nkp2 after 1 min of incubation with deuterium
			COMA-NN 20 min: deuterium-exchange of Ame1 in COMA-Nkp1-Nkp2 after 20 min of incubation with deuterium
			Legend to plot formatting in Excel sheets
			Row 3: Amino-acid residue numbering
			Row 4: One-letter coded amino-acid residue sequence
			Deuterium-exchanged peptides are coloured by deuterium exchange and plotted underneath the amino-acid sequence schematic (row 4)
				Deuterium exchange (%)
			0	25	50	75	100

## Sheet: COMA 10 sec
1	2	3	4	5	6	7	8	9	10	11	12	13	14	15	16	17	18	19	20	21	22	23	24	25	26	27	28	29	30	31	32	33	34	35	36	37	38	39	40	41	42	43	44	45	46	47	48	49	50
M	D	A	L	K	Q	R	H	L	K	L	L	Y	R	Q	R	G	S	A	S	R	T	I	D	Y	D	V	V	I	E	P	E	L	R	E	D	G	D	L	V	T	D	S	Q	L	T	E	Q	D	D
[truncated: 242 more columns]

## Sheet: COMA 1 min
1	2	3	4	5	6	7	8	9	10	11	12	13	14	15	16	17	18	19	20	21	22	23	24	25	26	27	28	29	30	31	32	33	34	35	36	37	38	39	40	41	42	43	44	45	46	47	48	49	50
M	D	A	L	K	Q	R	H	L	K	L	L	Y	R	Q	R	G	S	A	S	R	T	I	D	Y	D	V	V	I	E	P	E	L	R	E	D	G	D	L	V	T	D	S	Q	L	T	E	Q	D	D
[truncated: 242 more columns]

## Sheet: COMA 20 min
1	2	3	4	5	6	7	8	9	10	11	12	13	14	15	16	17	18	19	20	21	22	23	24	25	26	27	28	29	30	31	32	33	34	35	36	37	38	39	40	41	42	43	44	45	46	47	48	49	50
M	D	A	L	K	Q	R	H	L	K	L	L	Y	R	Q	R	G	S	A	S	R	T	I	D	Y	D	V	V	I	E	P	E	L	R	E	D	G	D	L	V	T	D	S	Q	L	T	E	Q	D	D
[truncated: 242 more columns]

## Sheet: COMA-NN 10 sec
1	2	3	4	5	6	7	8	9	10	11	12	13	14	15	16	17	18	19	20	21	22	23	24	25	26	27	28	29	30	31	32	33	34	35	36	37	38	39	40	41	42	43	44	45	46	47	48	49	50
M	D	A	L	K	Q	R	H	L	K	L	L	Y	R	Q	R	G	S	A	S	R	T	I	D	Y	D	V	V	I	E	P	E	L	R	E	D	G	D	L	V	T	D	S	Q	L	T	E	Q	D	D
[truncated: 242 more columns]

## Sheet: COMA-NN 1 min
1	2	3	4	5	6	7	8	9	10	11	12	13	14	15	16	17	18	19	20	21	22	23	24	25	26	27	28	29	30	31	32	33	34	35	36	37	38	39	40	41	42	43	44	45	46	47	48	49	50
M	D	A	L	K	Q	R	H	L	K	L	L	Y	R	Q	R	G	S	A	S	R	T	I	D	Y	D	V	V	I	E	P	E	L	R	E	D	G	D	L	V	T	D	S	Q	L	T	E	Q	D	D
[truncated: 242 more columns]

## Sheet: COMA-NN 20 min
1	2	3	4	5	6	7	8	9	10	11	12	13	14	15	16	17	18	19	20	21	22	23	24	25	26	27	28	29	30	31	32	33	34	35	36	37	38	39	40	41	42	43	44	45	46	47	48	49	50
M	D	A	L	K	Q	R	H	L	K	L	L	Y	R	Q	R	G	S	A	S	R	T	I	D	Y	D	V	V	I	E	P	E	L	R	E	D	G	D	L	V	T	D	S	Q	L	T	E	Q	D	D
[truncated: 242 more columns]
