# Supplementary material for: Molecular basis for inner kinetochore configuration through RWD domain–peptide interactions
Source: EMBO J. 2017 Oct 18;36(23):3458–82. doi: 10.15252/embj.201796636 (PMC5709738; doi:10.15252/embj.201796636)
Supplement: Supplementary file 14 — Source Data for Figure 5D [file EMBJ-36-3458-s012.xlsx]

## Sheet: legend
		Legend to Excel sheets
		COMA-NN 10 sec: deuterium-exchange of Nkp1 in COMA-Nkp1-Nkp2 after 10 sec of incubation with deuterium
		COMA-NN 1 min: deuterium-exchange of Nkp1 in COMA-Nkp1-Nkp2 after 1 min of incubation with deuterium
		COMA-NN 20 min: deuterium-exchange of Nkp1 in COMA-Nkp1-Nkp2 after 20 min of incubation with deuterium
		NN 10 sec: deuterium-exchange of Nkp1 in Nkp1-Nkp2 after 10 sec of incubation with deuterium
		NN 1 min: deuterium-exchange of Nkp1 in Nkp1-Nkp2 after 1 min of incubation with deuterium
		NN 20 min: deuterium-exchange of Nkp1 in Nkp1-Nkp2 after 20 min of incubation with deuterium
		Legend to plot formatting in Excel sheets
		Row 3: Amino-acid residue numbering
		Row 4: One-letter coded amino-acid residue sequence
		Deuterium-exchanged peptides are coloured by deuterium exchange and plotted underneath the amino-acid sequence schematic (row 4)
			Deuterium exchange (%)
		0	25	50	75	100

## Sheet: COMA-NN 10 sec 
1	2	3	4	5	6	7	8	9	10	11	12	13	14	15	16	17	18	19	20	21	22	23	24	25	26	27	28	29	30	31	32	33	34	35	36	37	38	39	40	41	42	43	44	45	46	47	48	49	50
S	N	A	M	D	L	E	S	E	I	I	Q	L	V	R	Q	N	I	R	P	K	F	P	S	L	N	D	E	Q	Q	A	R	L	D	N	A	L	K	Y	D	V	N	Y	D	I	L	K	K	E	L
[truncated: 163 more columns]

## Sheet: COMA-NN 1 min
1	2	3	4	5	6	7	8	9	10	11	12	13	14	15	16	17	18	19	20	21	22	23	24	25	26	27	28	29	30	31	32	33	34	35	36	37	38	39	40	41	42	43	44	45	46	47	48	49	50
S	N	A	M	D	L	E	S	E	I	I	Q	L	V	R	Q	N	I	R	P	K	F	P	S	L	N	D	E	Q	Q	A	R	L	D	N	A	L	K	Y	D	V	N	Y	D	I	L	K	K	E	L
[truncated: 163 more columns]

## Sheet: COMA-NN 20 min
1	2	3	4	5	6	7	8	9	10	11	12	13	14	15	16	17	18	19	20	21	22	23	24	25	26	27	28	29	30	31	32	33	34	35	36	37	38	39	40	41	42	43	44	45	46	47	48	49	50
S	N	A	M	D	L	E	S	E	I	I	Q	L	V	R	Q	N	I	R	P	K	F	P	S	L	N	D	E	Q	Q	A	R	L	D	N	A	L	K	Y	D	V	N	Y	D	I	L	K	K	E	L
[truncated: 163 more columns]

## Sheet: NN 10 sec
1	2	3	4	5	6	7	8	9	10	11	12	13	14	15	16	17	18	19	20	21	22	23	24	25	26	27	28	29	30	31	32	33	34	35	36	37	38	39	40	41	42	43	44	45	46	47	48	49	50
S	N	A	M	D	L	E	S	E	I	I	Q	L	V	R	Q	N	I	R	P	K	F	P	S	L	N	D	E	Q	Q	A	R	L	D	N	A	L	K	Y	D	V	N	Y	D	I	L	K	K	E	L
[truncated: 163 more columns]

## Sheet: NN 1 min
1	2	3	4	5	6	7	8	9	10	11	12	13	14	15	16	17	18	19	20	21	22	23	24	25	26	27	28	29	30	31	32	33	34	35	36	37	38	39	40	41	42	43	44	45	46	47	48	49	50
S	N	A	M	D	L	E	S	E	I	I	Q	L	V	R	Q	N	I	R	P	K	F	P	S	L	N	D	E	Q	Q	A	R	L	D	N	A	L	K	Y	D	V	N	Y	D	I	L	K	K	E	L
[truncated: 163 more columns]

## Sheet: NN 20 min
1	2	3	4	5	6	7	8	9	10	11	12	13	14	15	16	17	18	19	20	21	22	23	24	25	26	27	28	29	30	31	32	33	34	35	36	37	38	39	40	41	42	43	44	45	46	47	48	49	50
S	N	A	M	D	L	E	S	E	I	I	Q	L	V	R	Q	N	I	R	P	K	F	P	S	L	N	D	E	Q	Q	A	R	L	D	N	A	L	K	Y	D	V	N	Y	D	I	L	K	K	E	L
[truncated: 163 more columns]
