# Supplementary material for: Molecular basis for inner kinetochore configuration through RWD domain–peptide interactions
Source: EMBO J. 2017 Oct 18;36(23):3458–82. doi: 10.15252/embj.201796636 (PMC5709738; doi:10.15252/embj.201796636)
Supplement: Supplementary file 16 — Source Data for Figure 6 [file EMBJ-36-3458-s014.zip]

Archive with 3 entries (3 files):
- SourceData_Fig6B_2.xlsx
- SourceData_Fig6A.xlsx
- SourceData_Fig6B_1.xlsx
