# Supplementary material for: Molecular basis for inner kinetochore configuration through RWD domain–peptide interactions
Source: EMBO J. 2017 Oct 18;36(23):3458–82. doi: 10.15252/embj.201796636 (PMC5709738; doi:10.15252/embj.201796636)
Supplement: Supplementary file 16 — Source Data for Figure 6 [file EMBJ-36-3458-s014.zip › SourceData_Fig6A.xlsx]

## Sheet: legend
		Legend to Excel sheets
		CMO 10 sec: deuterium-exchange of Okp1 in Ctf19_107–270-Mcm21_108–293-Okp1_229–336 after 10 sec of incubation with deuterium
		CMO 1 min: deuterium-exchange of Okp1 in Ctf19_107–270-Mcm21_108–293-Okp1_229–336 after 1 min of incubation with deuterium
		CMO 20 min: deuterium-exchange of Okp1 in Ctf19_107–270-Mcm21_108–293-Okp1_229–336 after 20 min of incubation with deuterium
		COMA 10 sec: deuterium-exchange of Okp1 in COMA after 10 sec of incubation with deuterium
		COMA 1 min: deuterium-exchange of Okp1 in COMA after 1 min of incubation with deuterium
		COMA 20 min: deuterium-exchange of Okp1 in COMA after 20 min of incubation with deuterium
		OA 10 sec: deuterium-exchange of Okp1 in Ame1_1–260-Okp1_123–336 after 10 sec of incubation with deuterium
		OA 1 min: deuterium-exchange of Okp1 in Ame1_1–260-Okp1_123–336 after 1 min of incubation with deuterium
		OA 20 min: deuterium-exchange of Okp1 in Ame1_1–260-Okp1_123–336 after 20 min of incubation with deuterium
		Legend to plot formatting in Excel sheets
		Row 3: Amino-acid residue numbering
		Row 4: One-letter coded amino-acid residue sequence
		Deuterium-exchanged peptides are coloured by deuterium exchange and plotted underneath the amino-acid sequence schematic (row 4)
			Deuterium exchange (%)
		0	25	50	75	100

## Sheet: CMO 10 sec
1	2	3	4	5	6	7	8	9	10	11	12	13	14	15	16	17	18	19	20	21	22	23	24	25	26	27	28	29	30	31	32	33	34	35	36	37	38	39	40	41	42	43	44	45	46	47	48	49	50
M	S	K	R	Y	L	D	D	V	L	S	P	D	T	G	T	S	D	S	D	S	S	I	E	N	L	N	A	D	N	Y	R	I	D	I	V	N	D	N	A	R	R	D	D	I	D	R	I	Q	S
[truncated: 286 more columns]

## Sheet: CMO 1 min
1	2	3	4	5	6	7	8	9	10	11	12	13	14	15	16	17	18	19	20	21	22	23	24	25	26	27	28	29	30	31	32	33	34	35	36	37	38	39	40	41	42	43	44	45	46	47	48	49	50
M	S	K	R	Y	L	D	D	V	L	S	P	D	T	G	T	S	D	S	D	S	S	I	E	N	L	N	A	D	N	Y	R	I	D	I	V	N	D	N	A	R	R	D	D	I	D	R	I	Q	S
[truncated: 286 more columns]

## Sheet: CMO 20 min
1	2	3	4	5	6	7	8	9	10	11	12	13	14	15	16	17	18	19	20	21	22	23	24	25	26	27	28	29	30	31	32	33	34	35	36	37	38	39	40	41	42	43	44	45	46	47	48	49	50
M	S	K	R	Y	L	D	D	V	L	S	P	D	T	G	T	S	D	S	D	S	S	I	E	N	L	N	A	D	N	Y	R	I	D	I	V	N	D	N	A	R	R	D	D	I	D	R	I	Q	S
[truncated: 286 more columns]

## Sheet: COMA 10 sec
1	2	3	4	5	6	7	8	9	10	11	12	13	14	15	16	17	18	19	20	21	22	23	24	25	26	27	28	29	30	31	32	33	34	35	36	37	38	39	40	41	42	43	44	45	46	47	48	49	50
M	S	K	R	Y	L	D	D	V	L	S	P	D	T	G	T	S	D	S	D	S	S	I	E	N	L	N	A	D	N	Y	R	I	D	I	V	N	D	N	A	R	R	D	D	I	D	R	I	Q	S
[truncated: 286 more columns]

## Sheet: COMA 1 min
1	2	3	4	5	6	7	8	9	10	11	12	13	14	15	16	17	18	19	20	21	22	23	24	25	26	27	28	29	30	31	32	33	34	35	36	37	38	39	40	41	42	43	44	45	46	47	48	49	50
M	S	K	R	Y	L	D	D	V	L	S	P	D	T	G	T	S	D	S	D	S	S	I	E	N	L	N	A	D	N	Y	R	I	D	I	V	N	D	N	A	R	R	D	D	I	D	R	I	Q	S
[truncated: 286 more columns]

## Sheet: COMA 20 min
1	2	3	4	5	6	7	8	9	10	11	12	13	14	15	16	17	18	19	20	21	22	23	24	25	26	27	28	29	30	31	32	33	34	35	36	37	38	39	40	41	42	43	44	45	46	47	48	49	50
M	S	K	R	Y	L	D	D	V	L	S	P	D	T	G	T	S	D	S	D	S	S	I	E	N	L	N	A	D	N	Y	R	I	D	I	V	N	D	N	A	R	R	D	D	I	D	R	I	Q	S
[truncated: 286 more columns]

## Sheet: OA 10 sec
1	2	3	4	5	6	7	8	9	10	11	12	13	14	15	16	17	18	19	20	21	22	23	24	25	26	27	28	29	30	31	32	33	34	35	36	37	38	39	40	41	42	43	44	45	46	47	48	49	50
M	S	K	R	Y	L	D	D	V	L	S	P	D	T	G	T	S	D	S	D	S	S	I	E	N	L	N	A	D	N	Y	R	I	D	I	V	N	D	N	A	R	R	D	D	I	D	R	I	Q	S
[truncated: 286 more columns]

## Sheet: OA 1 min
1	2	3	4	5	6	7	8	9	10	11	12	13	14	15	16	17	18	19	20	21	22	23	24	25	26	27	28	29	30	31	32	33	34	35	36	37	38	39	40	41	42	43	44	45	46	47	48	49	50
M	S	K	R	Y	L	D	D	V	L	S	P	D	T	G	T	S	D	S	D	S	S	I	E	N	L	N	A	D	N	Y	R	I	D	I	V	N	D	N	A	R	R	D	D	I	D	R	I	Q	S
[truncated: 286 more columns]

## Sheet: OA 20 min
1	2	3	4	5	6	7	8	9	10	11	12	13	14	15	16	17	18	19	20	21	22	23	24	25	26	27	28	29	30	31	32	33	34	35	36	37	38	39	40	41	42	43	44	45	46	47	48	49	50
M	S	K	R	Y	L	D	D	V	L	S	P	D	T	G	T	S	D	S	D	S	S	I	E	N	L	N	A	D	N	Y	R	I	D	I	V	N	D	N	A	R	R	D	D	I	D	R	I	Q	S
[truncated: 286 more columns]
