# Supplementary material for: Molecular basis for inner kinetochore configuration through RWD domain–peptide interactions
Source: EMBO J. 2017 Oct 18;36(23):3458–82. doi: 10.15252/embj.201796636 (PMC5709738; doi:10.15252/embj.201796636)
Supplement: Supplementary file 16 — Source Data for Figure 6 [file EMBJ-36-3458-s014.zip › SourceData_Fig6B_1.xlsx]

## Sheet: legend
		Legend to Excel sheets
		Sheet COMA 10 sec: deuterium-exchange of Ctf19 in COMA after 10 sec of incubation with deuterium
		Sheet COMA 1 min: deuterium-exchange of Ctf19 in COMA after 1 min of incubation with deuterium
		Sheet COMA 20 min: deuterium-exchange of Ctf19 in COMA after 20 min of incubation with deuterium
		Sheet CM 10 sec: deuterium-exchange of Ctf19 in Ctf19-Mcm21 after 10 sec of incubation with deuterium
		Sheet CM 1 min: deuterium-exchange of Ctf19 in Ctf19-Mcm21 after 1 min of incubation with deuterium
		Sheet CM 20 min: deuterium-exchange of Ctf19 in Ctf19-Mcm21 after 20 min of incubation with deuterium
		Legend to plot formatting in Excel sheets
		Row 3: Amino-acid residue numbering
		Row 4: One-letter coded amino-acid residue sequence
		Deuterium-exchanged peptides are coloured by deuterium exchange and plotted underneath the amino-acid sequence schematic (row 4)
			Deuterium exchange (%)
		0	25	50	75	100

## Sheet: COMA 10 sec
1	2	3	4	5	6	7	8	9	10	11	12	13	14	15	16	17	18	19	20	21	22	23	24	25	26	27	28	29	30	31	32	33	34	35	36	37	38	39	40	41	42	43	44	45	46	47	48	49	50
M	D	F	T	S	S	S	G	V	L	D	S	E	R	N	T	G	S	N	D	S	D	E	P	S	S	H	S	D	V	I	E	T	E	E	L	K	L	I	K	L	Q	E	H	K	N	N	L	L	R
[truncated: 220 more columns]

## Sheet: COMA 1 min
1	2	3	4	5	6	7	8	9	10	11	12	13	14	15	16	17	18	19	20	21	22	23	24	25	26	27	28	29	30	31	32	33	34	35	36	37	38	39	40	41	42	43	44	45	46	47	48	49	50
M	D	F	T	S	S	S	G	V	L	D	S	E	R	N	T	G	S	N	D	S	D	E	P	S	S	H	S	D	V	I	E	T	E	E	L	K	L	I	K	L	Q	E	H	K	N	N	L	L	R
[truncated: 220 more columns]

## Sheet: COMA 20 min
1	2	3	4	5	6	7	8	9	10	11	12	13	14	15	16	17	18	19	20	21	22	23	24	25	26	27	28	29	30	31	32	33	34	35	36	37	38	39	40	41	42	43	44	45	46	47	48	49	50
M	D	F	T	S	S	S	G	V	L	D	S	E	R	N	T	G	S	N	D	S	D	E	P	S	S	H	S	D	V	I	E	T	E	E	L	K	L	I	K	L	Q	E	H	K	N	N	L	L	R
[truncated: 220 more columns]

## Sheet: CM 10 sec
1	2	3	4	5	6	7	8	9	10	11	12	13	14	15	16	17	18	19	20	21	22	23	24	25	26	27	28	29	30	31	32	33	34	35	36	37	38	39	40	41	42	43	44	45	46	47	48	49	50
M	D	F	T	S	S	S	G	V	L	D	S	E	R	N	T	G	S	N	D	S	D	E	P	S	S	H	S	D	V	I	E	T	E	E	L	K	L	I	K	L	Q	E	H	K	N	N	L	L	R
[truncated: 220 more columns]

## Sheet: CM 1 min
1	2	3	4	5	6	7	8	9	10	11	12	13	14	15	16	17	18	19	20	21	22	23	24	25	26	27	28	29	30	31	32	33	34	35	36	37	38	39	40	41	42	43	44	45	46	47	48	49	50
M	D	F	T	S	S	S	G	V	L	D	S	E	R	N	T	G	S	N	D	S	D	E	P	S	S	H	S	D	V	I	E	T	E	E	L	K	L	I	K	L	Q	E	H	K	N	N	L	L	R
[truncated: 220 more columns]

## Sheet: CM 20 min
1	2	3	4	5	6	7	8	9	10	11	12	13	14	15	16	17	18	19	20	21	22	23	24	25	26	27	28	29	30	31	32	33	34	35	36	37	38	39	40	41	42	43	44	45	46	47	48	49	50
M	D	F	T	S	S	S	G	V	L	D	S	E	R	N	T	G	S	N	D	S	D	E	P	S	S	H	S	D	V	I	E	T	E	E	L	K	L	I	K	L	Q	E	H	K	N	N	L	L	R
[truncated: 220 more columns]
